# Supplementary material for: Olfactory marker protein is unlikely to be cleaved by calpain 5
Source: Mol Brain. 2022 Oct 29;15:87. doi: 10.1186/s13041-022-00971-2 (PMC9618205; doi:10.1186/s13041-022-00971-2)
Supplement: Supplementary file 1 — Supplementary Material 1 [file 13041_2022_971_MOESM1_ESM.xlsx]

## Sheet: Western blot data in vitro (m)
Raw values																						Summary
Ca2+ [mM]	0	0.1	0.3	1	3		Ca2+ [mM]	0	0.1	0.3	1	3		Ca2+ [mM]	0	0.1	0.3	1	3			Ca2+ [mM]	Myc	Myc	Myc	HIS	HIS	HIS	OMP1	OMP1	OMP1
Myc 1	10604.7	10889.4	12226.5	12803.2	12708.5		HIs1	6194.76	7062.47	4962.7	5401.42	3471.07		OMP1	7494.97	7931.63	8040.6	6528.4	8638.84			0	1	0	0	1	0	0	1	0	0
Myc2	15074.8	18864.8	14786.6	14462.5	13809.6		HIs2	8005.53	10294.4	8457.02	5973.42	6940.56		OMP2	9014.91	9264.74	9907.09	7833.03	8428.77			0.1	1.1323	0.102426	0.0591355	1.09743	0.146149	0.0843793	0.966018	0.13093	0.0755926
Myc3	13964.5	16486	10556.4	15342.7	18418.5		HIs3	4703.54	4601.97	6987.17	4129.5	6384.31		OMP3	4751.9	3669.85	5566.39	5218.65	4230.98			0.3	0.975849	0.164488	0.0949673	1.08671	0.28775	0.166132	1.06832	0.101137	0.0583914
Myc4	14883.6	15931.1	15086.6	17317.9	14620.6		His4	14470.8	14258.5	14526.1	13603.8	14875.9		OMP4	20387.5	20505.9	18962.7	17957.6	18629.8			1	1.10724	0.108199	0.0624685	0.859033	0.081309	0.0469438	0.929743	0.11244	0.0649173
AVR	13631.9	15542.8	13164	14981.5	14889.3		AVR	8343.66	7319.63	6802.3	5168.11	5598.65		AVR	10412.3	6955.41	7838.03	6526.69	7099.53			3	1.10393	0.187289	0.108131	0.953158	0.33202	0.191692	0.97294	0.121163	0.0699534
SD	2075.49	3353.12	2160.83	1880.02	2479.85		SD	4302.12	2854.93	1754.48	943.839	1863.41		SD	6880.11	2922.4	2177.43	1307.19	2486.46
SE	1037.74	1676.56	1080.42	940.011	1239.93		SE	2151.06	1648.3	1012.95	544.925	1075.84		SE	3440.06	1687.25	1257.14	754.706	1435.56
Normalized
Ca2+ [mM]	0	0.1	0.3	1	3		Ca2+ [mM]	0	0.1	0.3	1	3		Ca2+ [mM]	0	0.1	0.3	1	3
Myc 1	1	1.02684	1.15293	1.20731	1.19838		HIs1	1	1.14007	0.801113	0.871933	0.560324		OMP1	1	1.05826	1.0728	0.871037	1.15262
Myc2	1	1.25141	0.980882	0.959382	0.916072		HIs2	1	1.28592	1.0564	0.746161	0.866971		OMP2	1	1.02771	1.09897	0.868897	0.934982
Myc3	1	1.18057	0.755944	1.09869	1.31895		HIs3	1	0.978407	1.48551	0.877956	1.35734		OMP3	1	0.772291	1.1714	1.09822	0.890377
Myc4	1	1.07038	1.01364	1.16356	0.982332		His4	1	0.985328	1.00382	0.940082	1.02799		OMP4	1	1.00581	0.930115	0.880815	0.913784
AVR	1	1.1323	0.975849	1.10724	1.10393		AVR	1	1.09743	1.08671	0.859033	0.953158		AVR	1	0.966018	1.06832	0.929743	0.97294
SD	0	0.102426	0.164488	0.108199	0.187289		SD	0	0.146149	0.28775	0.081309	0.33202		SD	0	0.13093	0.101137	0.11244	0.121163
SE	0	0.0591355	0.0949673	0.0624685	0.108131		SE	0	0.0843793	0.166132	0.0469438	0.191692		SE	0	0.0755926	0.0583914	0.0649173	0.0699534
STATISTICS
Myc							His							OMP
One-way ANOVA							One-way ANOVA							One-way ANOVA
Groups:	0, 0.1, 0.3, 1, 3 in mM						Groups:	0, 0.1, 0.3, 1, 3 in mM						Groups:	0, 0.1, 0.3, 1, 3 in mM
	deg. Free	Sum of Square	Mean Squares	F	p			deg. Free	Sum of Square	Mean Squares	F	p			deg. Free	Sum of Square	Mean Squares	F	p
Total	19	0.332976	0.0175251				Total	19	0.819321	0.0431222				合計	19	0.206874	0.0108881
A	4	0.079982	0.0199955	1.18553	0.35696		A	4	0.156298	0.0390745	0.884007	0.49693		A	4	0.0427902	0.0106975	0.977935	0.44871
Residual	15	0.252994	0.0168663				Residual	15	0.663023	0.0442015				残差	15	0.164084	0.0109389
Tukey-Kramer							Tukey-Kramer							Tukey-Kramer
Comp.	dif. Mean	|q|	p	99% CI			Comp.	dif. Mean	|q|	p	99% CI			Comp.	dif. Mean	|q|	p	99% CI
0.1 vs 0.3	0.189689	2.2049	0.5515	-0.3382 ～ 0.71757			0.1 vs 1	0.302781	2.1047	0.5912	-0.57996 ～ 1.1855			0.3 vs 1	0.168337	2.5706	0.4151	-0.23348 ～ 0.57016
0.1 vs 0	0.152941	1.7778	0.721	-0.37494 ～ 0.68083			0.1 vs 3	0.206586	1.436	0.8428	-0.67616 ～ 1.0893			0.3 vs 0.1	0.161635	2.4683	0.4515	-0.24018 ～ 0.56345
0.1 vs 1	0.0644779	0.7495	0.9821	-0.46341 ～ 0.59236			0.1 vs 0	0.134798	0.937	0.9602	-0.74795 ～ 1.0175			0.3 vs 3	0.121731	1.8589	0.6893	-0.28009 ～ 0.52355
0.1 vs 3	0.00847407	0.0985	1	-0.51941 ～ 0.53636			0.1 vs 0.3	0.020457	0.1422	1	-0.86229 ～ 0.9032			0.3 vs 0	0.11439	1.7468	0.7329	-0.28743 ～ 0.51621
3 vs 0.3	0.181215	2.1064	0.5905	-0.34667 ～ 0.7091			0.3 vs 1	0.282324	1.9625	0.6481	-0.60042 ～ 1.1651			0 vs 1	0.0539473	0.8238	0.9747	-0.34787 ～ 0.45577
3 vs 0	0.144467	1.6793	0.7584	-0.38342 ～ 0.67235			0.3 vs 3	0.186129	1.2938	0.8849	-0.69662 ～ 1.0689			0 vs 0.1	0.0472453	0.7215	0.9844	-0.35457 ～ 0.44906
3 vs 1	0.0560039	0.651	0.9893	-0.47188 ～ 0.58389			0.3 vs 0	0.114341	0.7948	0.9778	-0.7684 ～ 0.99709			0 vs 3	0.00734115	0.1121	1	-0.39448 ～ 0.40916
1 vs 0.3	0.125211	1.4554	0.8366	-0.40267 ～ 0.6531			0 vs 1	0.167983	1.1677	0.9166	-0.71476 ～ 1.0507			3 vs 1	0.0466062	0.7117	0.9852	-0.35521 ～ 0.44843
1 vs 0	0.0884629	1.0283	0.9452	-0.43942 ～ 0.61635			0 vs 3	0.0717878	0.499	0.9961	-0.81096 ～ 0.95453			3 vs 0.1	0.0399042	0.6094	0.9917	-0.36192 ～ 0.44172
0 vs 0.3	0.0367479	0.4272	0.9979	-0.49114 ～ 0.56463			3 vs 1	0.0961952	0.6687	0.9882	-0.78655 ～ 0.97894			0.1 vs 1	0.00670201	0.1023	1	-0.39512 ～ 0.40852

## Sheet: Western blot in HEK cells (p,q)
Raw Values									Ratio
		Control	Ionophore			Control	Ionophore		Ratio	Control	Ionophore
	Myc1	7504.48	6657.94		His1	7840.68	7975.7		Myc/His 1	0.957121	0.834779
	Myc2	6121.99	5599.68		His2	6138.75	5872.68		Myc/His 2	0.99727	0.953514
	Myc3	5289.58	6013.87		His3	5327.75	5897.32		Myc/His 3	0.992835	1.01976
	AVR	6305.35	6090.5		AVR	6435.73	6581.9		AVR	0.982409	0.936019
	SD	1118.78	533.277		SD	1282.52	1207.13		SD	0.022012	0.0937256
	SE	791.094	377.084		SE	906.876	853.57		SE	0.0155648	0.066274
Normalized
		Control	Ionophore			Control	Ionophore			Control	Ionophore
	Myc1	1	0.887196		His1	1	1.01722		His1	1	0.872177
	Myc2	1	0.914682		His2	1	0.956657		His2	1	0.956124
	Myc3	1	1.13693		His3	1	1.10691		His3	1	1.02712
	AVR	1	0.979602		AVR	1	1.02693		AVR	1	0.951808
	SD	0	0.13694		SD	0	0.075593		SD	0	0.0775634
	SE	0	0.096831		SE	0	0.0534523		SE	0	0.0548456
		MYC				HIS
		Control	Ionophore			Control	Ionophore			Control	Ionophore
		1	0.887196			1	1.01722			1	0.872177
		1	0.914682			1	0.956657			1	0.956124
		1	1.13693			1	1.10691			1	1.02712
	P.TTEST=	0.820531			P.TTEST=	0.600122			P.TTEST=	0.39443
	Student paired two-tailed T
		For Kaleida graph
			Myc AVR	SD	SE	His AVR	SD	SE
	Control	0	1	0	0	1	0	0
	Ionophore	1	0.979602	0.13694	0.096831	1.02693	0.075593	0.0534523

## Sheet: Western blot for (j,k,l)
	In vitro reactions						Numbers in the gels are reaction tube numbers																														Ionomycin loading
	5 lanes:		0, 0.1, 0.3, 1, 3 mM

## Sheet: Fusion protein (S-fig.2)
	#	Cells			>>	%								STATISTICS
	Coexpression pairs	1	2	3				1	2	3	Mean	SD			Myc and OMP	His and OMP	His and Myc					CAPN5 and His	CAPN5 and GFP
Tagged OMP	Myc alone	0	0	0		Tagged OMP	Myc alone	0	0	0	0	0		Slide 1	99.5763	100	99.3976				Slide 1	100	99.1379
	OMP alone	1	1	0			OMP alone	0.423729	0.319489	0	0.247739	0.220788		Slide 2	99.6805	100	100				Slide 2	98.7342	98.9691
	Myc and OMP	235	312	168			Myc and OMP	99.5763	99.6805	100	99.7523	0.220788	%	Slide 3	100	100	99.5455				Slide 3	97.561	100
	His alone	0	0	0			His alone	0	0	0	0	0		One-way ANOVA							One-way ANOVA
	OMP alone	0	0	0			OMP alone	0	0	0	0	0		Myc-OMP, His-OMP, His-Myc							CAPN-GFP, His-GFP
	His and OMP	223	186	170			His and OMP	100	100	100	100	0	%		deg. Free	Sum of Square	Mean Squares	F	p			deg. Free	Sum of Square	Mean Squares	F	p
														Total	8	0.491058	0.0613823				Total	5	4.13448	0.826897
	His alone	0	0	0			His	0	0	0	0	0		A	2	0.196439	0.0982196	2.00027	0.21596		A	1	0.547134	0.547134	0.610071	0.4784
	Myc alone	1	0	1			Myc	0.60241	0	0.454545	0.352318	0.313946		Residual	6	0.294619	0.0491031				Residual	4	3.58735	0.896838
	His and Myc	165	155	219			His and Myc	99.3976	100	99.5455	99.6477	0.313946	%	Tukey-Kramer							Tukey-Kramer
														Comp.	dif. Mean	|q|	p	95% CI			Comp.	dif. Mean	|q|	p	95% CI
Tagged CAPN5	GFP alone	0	1	3		Tagged CAPN5	CAPN5	0	1.26582	2.43902	1.23495	1.21981		Myc-OMP vs His-OMP	0.247739	1.9364	0.4126	-0.3074 ～ 0.80288			His-GFP vs CAPN-GFP	0.603951	1.1046	0.4784	-1.5429 ～ 2.7508
	CAPN5 alone	0	0	0			His	0	0	0	0	0		Myc-OMP vs His-Myc	0.104579	0.8174	0.8364	-0.45056 ～ 0.65972
	CAPN5 and His	99	78	120			CAPN5 and His	100	98.7342	97.561	98.7651	1.21981	%	His-OMP vs His-Myc	0.352318	2.7539	0.2062	-0.20282 ～ 0.90746
	His alone	0	0	0			CAPN5	0	0	0	0	0
	GFP	1	1	0			GFP	0.862069	1.03093	0	0.630999	0.552945
	His5 and GFP	115	96	84			CAPN5 and GFP	99.1379	98.9691	100	99.369	0.552945	%

## Sheet: CAPN5-autolysis (S-fig.3)
CAPN5-autolysis
									STATISTICS
	Ca2+ [mM]	0	0.1	0.3	1	3	10			One-way ANOVA
	CAPN5	2929.42	1435.35	988.497	415.284	428.234	286.698			Ctrl, 0.1, 0.3, 1.0, 3.0
	CAPN5	3553.74	1671.93	1775.74	1247.45	655.205	39.899				deg. Free	Sum of Square	Mean Squares	F	p
	CAPN5	2715.93	2017.35	921.497	378.883	317.891	344.719			Total	14	1.49464	0.10676
	AVR	3066.36	1708.21	1228.58	680.538	467.11	223.772			A	4	1.39935	0.349838	36.7128	< .0001
	SD	435.368	292.691	475.039	491.295	171.985	161.86			Residual	10	0.0952903	0.00952903
	SE	217.684	146.345	237.519	245.647	85.9923	80.9299
										Tukey-Kramer
	Normalized									Comp.	dif. Mean	|q|	p	95% CI
	Ca2+ [mM]	0	0.1	0.3	1	3	10			Ctrl vs 3.0	0.8508	15.0961	< .0001	0.58849 ～ 1.1131
	CAPN5	1	0.489977	0.337438	0.141763	0.146184	0.0978686			Ctrl vs 1.0	0.789236	14.0037	< .0001	0.52692 ～ 1.0515
	CAPN5	1	0.470471	0.499682	0.351024	0.184371	0.0112273			Ctrl vs 0.3	0.607862	10.7855	0.0001	0.34555 ～ 0.87017
	CAPN5	1	0.742782	0.339293	0.139504	0.117047	0.126925			Ctrl vs 0.1	0.432256	7.6697	0.0021	0.16994 ～ 0.69457
	AVR	1	0.567744	0.392138	0.210764	0.1492	0.0786735			0.1 vs 3.0	0.418543	7.4264	0.0027	0.15623 ～ 0.68085
	SD	0	0.151901	0.0931408	0.121474	0.0337631	0.0601898			0.1 vs 1.0	0.35698	6.334	0.0081	0.094668 ～ 0.61929
	SE	0	0.107411	0.0658605	0.0858951	0.0238741	0.0425606			0.1 vs 0.3	0.175606	3.1158	0.2533	-0.086706 ～ 0.43792
										0.3 vs 3.0	0.242937	4.3105	0.0728	-0.019374 ～ 0.50525
										0.3 vs 1.0	0.181374	3.2182	0.2293	-0.080937 ～ 0.44369
										1.0 vs 3.0	0.0615632	1.0923	0.933	-0.20075 ～ 0.32387
										(mM)
	Conc	AVR	SD	SE
	0.01	1	0	0
	0.1	0.567744	0.151901	0.107411
	0.3	0.392138	0.0931408	0.0658605
	1	0.210764	0.121474	0.0858951
	3	0.1492	0.0337631	0.0238741
	10	0.0786735	0.0601898	0.0425606

## Sheet: Native form OMP (S-fig.4)
Raw Values					Native form OMP
		Control	Ionophore
	OMP-IR	3768.05	3196.13
	OMP-IR	2289.32	2794.15
	OMP-IR	2913.96	2360.37
	AVR	2990.44	2783.55
	SD	742.329	417.984
	SE	524.906	295.559
Normalized
		Control	Ionophore
Exp1	OMP-IR	1	0.848219
Exp2	OMP-IR	1	1.22052
Exp3	OMP-IR	1	0.81002
	AVR	1	0.959586
	SD	0	0.22678
	SE	0	0.160358
STATISTICS
		Ratio
		Control	Ionophore
		1	0.848219
		1	1.22052
		1	0.81002
	P.TTEST=	0.952726
	Student paired two-tailed T

## Sheet: LCMS-summary (S-Fig. 5)
LC/MS
Myc-OMP-His	●												Myc-OMP-His	●												Myc-OMP-His	●
CAPN5	（-）												CAPN5	●												CAPN5	●
Ca2+	（-）												Ca2+	（-）												Ca2+	●
Below 17 kDa													Below 17 kDa													Below 17 kDa
A0A0A0MQM0	Eukaryotic translation initiation factor 5A (Fragment) OS=Mus musculus OX=10090 GN=Eif5a PE=1 SV=1										Mass: 16292 Score: 252 Matches: 13(5) Sequences: 11(5) emPAI: 1.85		A0A0A0MQM0	Eukaryotic translation initiation factor 5A (Fragment) OS=Mus musculus OX=10090 GN=Eif5a PE=1 SV=1										Mass: 16292 Score: 252 Matches: 10(6) Sequences: 9(5) emPAI: 1.85		A0A0A0MQM0	Eukaryotic translation initiation factor 5A (Fragment) OS=Mus musculus OX=10090 GN=Eif5a PE=1 SV=1											Mass: 16292 Score: 214 Matches: 10(6) Sequences: 9(6) emPAI: 2.50
P67984	60S ribosomal protein L22 OS=Mus musculus OX=10090 GN=Rpl22 PE=1 SV=2										Mass: 14750 Score: 141 Matches: 3(3) Sequences: 3(3) emPAI: 1.00		P67984	60S ribosomal protein L22 OS=Mus musculus OX=10090 GN=Rpl22 PE=1 SV=2										Mass: 14750 Score: 151 Matches: 3(3) Sequences: 3(3) emPAI: 1.00		P04104	Keratin, type II cytoskeletal 1 OS=Mus musculus OX=10090 GN=Krt1 PE=1 SV=4											Mass: 65565 Score: 118 Matches: 3(2) Sequences: 3(2) emPAI: 0.11
Q9QWL7	Keratin, type I cytoskeletal 17 OS=Mus musculus OX=10090 GN=Krt17 PE=1 SV=3										Mass: 48132 Score: 88 Matches: 3(2) Sequences: 3(2) emPAI: 0.16		P16254	Signal recognition particle 14 kDa protein OS=Mus musculus OX=10090 GN=Srp14 PE=1 SV=1										Mass: 12502 Score: 131 Matches: 3(2) Sequences: 3(2) emPAI: 0.71		Q6NXH9	Keratin, type II cytoskeletal 73 OS=Mus musculus OX=10090 GN=Krt73 PE=1 SV=1											Mass: 58875 Score: 106 Matches: 3(2) Sequences: 3(2) emPAI: 0.13
P14131	40S ribosomal protein S16 OS=Mus musculus OX=10090 GN=Rps16 PE=1 SV=4										Mass: 16435 Score: 85 Matches: 3(2) Sequences: 3(2) emPAI: 0.52		P14131	40S ribosomal protein S16 OS=Mus musculus OX=10090 GN=Rps16 PE=1 SV=4										Mass: 16435 Score: 98 Matches: 2(2) Sequences: 2(2) emPAI: 0.52		P16254	Signal recognition particle 14 kDa protein OS=Mus musculus OX=10090 GN=Srp14 PE=1 SV=1											Mass: 12502 Score: 102 Matches: 3(2) Sequences: 3(2) emPAI: 0.71
P11679	Keratin, type II cytoskeletal 8 OS=Mus musculus OX=10090 GN=Krt8 PE=1 SV=4										Mass: 54531 Score: 84 Matches: 3(1) Sequences: 3(1) emPAI: 0.07		E9Q0F0	Keratin 78 OS=Mus musculus OX=10090 GN=Krt78 PE=1 SV=1										Mass: 112194 Score: 88 Matches: 1(1) Sequences: 1(1) emPAI: 0.03		P11679	Keratin, type II cytoskeletal 8 OS=Mus musculus OX=10090 GN=Krt8 PE=1 SV=4											Mass: 54531 Score: 88 Matches: 2(1) Sequences: 2(1) emPAI: 0.07
E9Q0F0	Keratin 78 OS=Mus musculus OX=10090 GN=Krt78 PE=1 SV=1										Mass: 112194 Score: 84 Matches: 1(1) Sequences: 1(1) emPAI: 0.03		P11679	Keratin, type II cytoskeletal 8 OS=Mus musculus OX=10090 GN=Krt8 PE=1 SV=4										Mass: 54531 Score: 88 Matches: 1(1) Sequences: 1(1) emPAI: 0.07		E9Q0F0	Keratin 78 OS=Mus musculus OX=10090 GN=Krt78 PE=1 SV=1											Mass: 112194 Score: 84 Matches: 2(1) Sequences: 2(1) emPAI: 0.03
Q61781	Keratin, type I cytoskeletal 14 OS=Mus musculus OX=10090 GN=Krt14 PE=1 SV=2										Mass: 52834 Score: 77 Matches: 3(2) Sequences: 3(2) emPAI: 0.14		P62830	60S ribosomal protein L23 OS=Mus musculus OX=10090 GN=Rpl23 PE=1 SV=1										Mass: 14856 Score: 74 Matches: 2(1) Sequences: 2(1) emPAI: 0.26		P62320	Small nuclear ribonucleoprotein Sm D3 OS=Mus musculus OX=10090 GN=Snrpd3 PE=1 SV=1											Mass: 13907 Score: 78 Matches: 2(2) Sequences: 2(2) emPAI: 0.63
P62320	Small nuclear ribonucleoprotein Sm D3 OS=Mus musculus OX=10090 GN=Snrpd3 PE=1 SV=1										Mass: 13907 Score: 75 Matches: 2(2) Sequences: 2(2) emPAI: 0.63		P62317	Small nuclear ribonucleoprotein Sm D2 OS=Mus musculus OX=10090 GN=Snrpd2 PE=1 SV=1										Mass: 13518 Score: 72 Matches: 4(2) Sequences: 4(2) emPAI: 0.65		P62315	Small nuclear ribonucleoprotein Sm D1 OS=Mus musculus OX=10090 GN=Snrpd1 PE=1 SV=1											Mass: 13273 Score: 73 Matches: 2(2) Sequences: 2(2) emPAI: 0.66
P62317	Small nuclear ribonucleoprotein Sm D2 OS=Mus musculus OX=10090 GN=Snrpd2 PE=1 SV=1										Mass: 13518 Score: 75 Matches: 3(2) Sequences: 3(2) emPAI: 0.65		P62320	Small nuclear ribonucleoprotein Sm D3 OS=Mus musculus OX=10090 GN=Snrpd3 PE=1 SV=1										Mass: 13907 Score: 72 Matches: 2(2) Sequences: 2(2) emPAI: 0.63		B1AQ77	Keratin, type I cytoskeletal 15 OS=Mus musculus OX=10090 GN=Krt15 PE=1 SV=1											Mass: 49463 Score: 70 Matches: 2(2) Sequences: 2(2) emPAI: 0.15
A0A2R8VHP3	Predicted pseudogene 5478 OS=Mus musculus OX=10090 GN=Gm5478 PE=1 SV=1										Mass: 57884 Score: 75 Matches: 3(2) Sequences: 3(2) emPAI: 0.13		P11103	Poly [ADP-ribose] polymerase 1 OS=Mus musculus OX=10090 GN=Parp1 PE=1 SV=3										Mass: 113028 Score: 58 Matches: 1(1) Sequences: 1(1) emPAI: 0.03		P10126	Elongation factor 1-alpha 1 OS=Mus musculus OX=10090 GN=Eef1a1 PE=1 SV=3											Mass: 50082 Score: 67 Matches: 4(1) Sequences: 4(1) emPAI: 0.07
P10126	Elongation factor 1-alpha 1 OS=Mus musculus OX=10090 GN=Eef1a1 PE=1 SV=3										Mass: 50082 Score: 64 Matches: 2(2) Sequences: 2(2) emPAI: 0.15		Q8BGX0	E3 ubiquitin-protein ligase TRIM23 OS=Mus musculus OX=10090 GN=Trim23 PE=2 SV=1										Mass: 63890 Score: 58 Matches: 1(1) Sequences: 1(1) emPAI: 0.06		A2A513	Keratin, type I cytoskeletal 10 OS=Mus musculus OX=10090 GN=Krt10 PE=1 SV=1											Mass: 57007 Score: 65 Matches: 2(2) Sequences: 2(2) emPAI: 0.13
B1AQ77	Keratin, type I cytoskeletal 15 OS=Mus musculus OX=10090 GN=Krt15 PE=1 SV=1										Mass: 49463 Score: 64 Matches: 3(2) Sequences: 3(2) emPAI: 0.15		P62331	ADP-ribosylation factor 6 OS=Mus musculus OX=10090 GN=Arf6 PE=1 SV=2										Mass: 20069 Score: 58 Matches: 1(1) Sequences: 1(1) emPAI: 0.19		P11103	Poly [ADP-ribose] polymerase 1 OS=Mus musculus OX=10090 GN=Parp1 PE=1 SV=3											Mass: 113028 Score: 62 Matches: 1(1) Sequences: 1(1) emPAI: 0.03
P11103	Poly [ADP-ribose] polymerase 1 OS=Mus musculus OX=10090 GN=Parp1 PE=1 SV=3										Mass: 113028 Score: 57 Matches: 1(1) Sequences: 1(1) emPAI: 0.03		A0A2R8VHP3	Predicted pseudogene 5478 OS=Mus musculus OX=10090 GN=Gm5478 PE=1 SV=1										Mass: 57884 Score: 57 Matches: 1(1) Sequences: 1(1) emPAI: 0.06		A0A2R8VHP3	Predicted pseudogene 5478 OS=Mus musculus OX=10090 GN=Gm5478 PE=1 SV=1											Mass: 57884 Score: 56 Matches: 1(1) Sequences: 1(1) emPAI: 0.06
P62315	Small nuclear ribonucleoprotein Sm D1 OS=Mus musculus OX=10090 GN=Snrpd1 PE=1 SV=1										Mass: 13273 Score: 55 Matches: 2(1) Sequences: 2(1) emPAI: 0.29		P62315	Small nuclear ribonucleoprotein Sm D1 OS=Mus musculus OX=10090 GN=Snrpd1 PE=1 SV=1										Mass: 13273 Score: 53 Matches: 4(1) Sequences: 4(1) emPAI: 0.29		P14131	40S ribosomal protein S16 OS=Mus musculus OX=10090 GN=Rps16 PE=1 SV=4											Mass: 16435 Score: 54 Matches: 1(1) Sequences: 1(1) emPAI: 0.23
P62830	60S ribosomal protein L23 OS=Mus musculus OX=10090 GN=Rpl23 PE=1 SV=1										Mass: 14856 Score: 52 Matches: 2(1) Sequences: 2(1) emPAI: 0.26		E9Q0W8	Small nuclear ribonucleoprotein E OS=Mus musculus OX=10090 GN=Snrpe PE=1 SV=1										Mass: 6155 Score: 51 Matches: 2(1) Sequences: 1(1) emPAI: 0.68		Q9JMG1	Endothelial differentiation-related factor 1 OS=Mus musculus OX=10090 GN=Edf1 PE=1 SV=1											Mass: 16359 Score: 46 Matches: 2(1) Sequences: 2(1) emPAI: 0.23
Q3TMX5	Mesencephalic astrocyte-derived neurotrophic factor OS=Mus musculus OX=10090 GN=Manf PE=1 SV=1										Mass: 20375 Score: 49 Matches: 4(1) Sequences: 4(1) emPAI: 0.18		P10126	Elongation factor 1-alpha 1 OS=Mus musculus OX=10090 GN=Eef1a1 PE=1 SV=3										Mass: 50082 Score: 50 Matches: 2(2) Sequences: 2(2) emPAI: 0.15		Q3UV17	Keratin, type II cytoskeletal 2 oral OS=Mus musculus OX=10090 GN=Krt76 PE=1 SV=1											Mass: 62806 Score: 37 Matches: 1(1) Sequences: 1(1) emPAI: 0.06
I7HFT9	H1.6 linker histone, cluster member OS=Mus musculus OX=10090 GN=H1f6 PE=1 SV=1										Mass: 21656 Score: 45 Matches: 1(1) Sequences: 1(1) emPAI: 0.17		A0A1W2P7L7	Splicing factor 3B subunit 6 (Fragment) OS=Mus musculus OX=10090 GN=Sf3b6 PE=1 SV=1										Mass: 13029 Score: 50 Matches: 1(1) Sequences: 1(1) emPAI: 0.30		A0A338P731	40S ribosomal protein S10 (Fragment) OS=Mus musculus OX=10090 GN=Rps10 PE=1 SV=1											Mass: 12763 Score: 36 Matches: 1(1) Sequences: 1(1) emPAI: 0.30							MASCOT search
A0A338P731	40S ribosomal protein S10 (Fragment) OS=Mus musculus OX=10090 GN=Rps10 PE=1 SV=1										Mass: 12763 Score: 42 Matches: 1(1) Sequences: 1(1) emPAI: 0.30		Q9JJI8	60S ribosomal protein L38 OS=Mus musculus OX=10090 GN=Rpl38 PE=1 SV=3										Mass: 8199 Score: 49 Matches: 2(2) Sequences: 2(2) emPAI: 1.22		Q3TTY5	Keratin, type II cytoskeletal 2 epidermal OS=Mus musculus OX=10090 GN=Krt2 PE=1 SV=1											Mass: 70880 Score: 34 Matches: 1(1) Sequences: 1(1) emPAI: 0.05							Theoretical threshould >33
A0A1L1SQA8	40S ribosomal protein S25 OS=Mus musculus OX=10090 GN=Rps25 PE=1 SV=1										Mass: 10303 Score: 42 Matches: 1(1) Sequences: 1(1) emPAI: 0.38		Q9JMG1	Endothelial differentiation-related factor 1 OS=Mus musculus OX=10090 GN=Edf1 PE=1 SV=1										Mass: 16359 Score: 47 Matches: 2(1) Sequences: 2(1) emPAI: 0.23		P62317	Small nuclear ribonucleoprotein Sm D2 OS=Mus musculus OX=10090 GN=Snrpd2 PE=1 SV=1											Mass: 13518 Score: 31 Matches: 2(0) Sequences: 2(0)
Q6ZWY9	Histone H2B type 1-C/E/G OS=Mus musculus OX=10090 GN=H2bc4 PE=1 SV=3										Mass: 13898 Score: 40 Matches: 2(1) Sequences: 2(1) emPAI: 0.28		Q6IFZ6	Keratin, type II cytoskeletal 1b OS=Mus musculus OX=10090 GN=Krt77 PE=1 SV=1										Mass: 61322 Score: 44 Matches: 1(1) Sequences: 1(1) emPAI: 0.06		A2CES4	U2 small nuclear ribonucleoprotein B'' (Fragment) OS=Mus musculus OX=10090 GN=Snrpb2 PE=1 SV=1											Mass: 15999 Score: 29 Matches: 1(0) Sequences: 1(0)
F6ZEW4	Exportin-2 (Fragment) OS=Mus musculus OX=10090 GN=Cse1l PE=1 SV=1										Mass: 74360 Score: 40 Matches: 1(1) Sequences: 1(1) emPAI: 0.05		A0A6Q6RCM4	Sorting nexin-14 OS=Mus musculus OX=10090 GN=Snx14 PE=1 SV=1										Mass: 108967 Score: 41 Matches: 1(1) Sequences: 1(1) emPAI: 0.03		E9Q9H2	DnaJ homolog subfamily C member 2 OS=Mus musculus OX=10090 GN=Dnajc2 PE=1 SV=1											Mass: 63401 Score: 29 Matches: 1(0) Sequences: 1(0)
Q9ES88	Solute carrier family 13 member 2 OS=Mus musculus OX=10090 GN=Slc13a2 PE=2 SV=1										Mass: 64069 Score: 40 Matches: 1(1) Sequences: 1(1) emPAI: 0.06		A0A1Y7VKY1	40S ribosomal protein S18 OS=Mus musculus OX=10090 GN=Rps18-ps5 PE=3 SV=1										Mass: 17738 Score: 37 Matches: 1(1) Sequences: 1(1) emPAI: 0.21		P60867	40S ribosomal protein S20 OS=Mus musculus OX=10090 GN=Rps20 PE=1 SV=1											Mass: 13364 Score: 28 Matches: 2(0) Sequences: 2(0)
Q8BGX0	E3 ubiquitin-protein ligase TRIM23 OS=Mus musculus OX=10090 GN=Trim23 PE=2 SV=1										Mass: 63890 Score: 37 Matches: 1(1) Sequences: 1(1) emPAI: 0.06		A2A513	Keratin, type I cytoskeletal 10 OS=Mus musculus OX=10090 GN=Krt10 PE=1 SV=1										Mass: 57007 Score: 36 Matches: 1(1) Sequences: 1(1) emPAI: 0.06	MASCOT search	E9Q0W8	Small nuclear ribonucleoprotein E OS=Mus musculus OX=10090 GN=Snrpe PE=1 SV=1											Mass: 6155 Score: 27 Matches: 2(0) Sequences: 1(0)
P62331	ADP-ribosylation factor 6 OS=Mus musculus OX=10090 GN=Arf6 PE=1 SV=2										Mass: 20069 Score: 37 Matches: 1(1) Sequences: 1(1) emPAI: 0.19	MASCOT search	P60867	40S ribosomal protein S20 OS=Mus musculus OX=10090 GN=Rps20 PE=1 SV=1										Mass: 13364 Score: 34 Matches: 1(0) Sequences: 1(0)	Theoretical threshould >33	A0A1W2P6F6	Myosin light polypeptide 6 OS=Mus musculus OX=10090 GN=Myl6 PE=1 SV=1											Mass: 16994 Score: 27 Matches: 1(0) Sequences: 1(0)
P17742	Peptidyl-prolyl cis-trans isomerase A OS=Mus musculus OX=10090 GN=Ppia PE=1 SV=2										Mass: 17960 Score: 36 Matches: 1(1) Sequences: 1(1) emPAI: 0.21	Theoretical threshould >33	Q3TTY5	Keratin, type II cytoskeletal 2 epidermal OS=Mus musculus OX=10090 GN=Krt2 PE=1 SV=1										Mass: 70880 Score: 27 Matches: 1(0) Sequences: 1(0)		Q64288	Olfactory marker protein OS=Mus musculus OX=10090 GN=Omp PE=1 SV=3											Mass: 18855 Score: 26 Matches: 1(0) Sequences: 1(0)
Q9JMG1	Endothelial differentiation-related factor 1 OS=Mus musculus OX=10090 GN=Edf1 PE=1 SV=1										Mass: 16359 Score: 32 Matches: 2(0) Sequences: 2(0)		P62309	Small nuclear ribonucleoprotein G OS=Mus musculus OX=10090 GN=Snrpg PE=1 SV=1										Mass: 8490 Score: 27 Matches: 2(0) Sequences: 2(0)		Q8VED5	Keratin, type II cytoskeletal 79 OS=Mus musculus OX=10090 GN=Krt79 PE=1 SV=2											Mass: 57552 Score: 24 Matches: 1(0) Sequences: 1(0)
P16254	Signal recognition particle 14 kDa protein OS=Mus musculus OX=10090 GN=Srp14 PE=1 SV=1										Mass: 12502 Score: 31 Matches: 3(1) Sequences: 3(1) emPAI: 0.31		J3QPZ8	Eukaryotic translation initiation factor 1 (Fragment) OS=Mus musculus OX=10090 GN=Eif1 PE=4 SV=1										Mass: 12092 Score: 24 Matches: 2(0) Sequences: 2(0)		D3YVF4	40S ribosomal protein S14 (Fragment) OS=Mus musculus OX=10090 GN=Rps14 PE=1 SV=1											Mass: 12703 Score: 23 Matches: 1(0) Sequences: 1(0)
Q9JJI8	60S ribosomal protein L38 OS=Mus musculus OX=10090 GN=Rpl38 PE=1 SV=3										Mass: 8199 Score: 31 Matches: 2(0) Sequences: 2(0)		A2A4Q0	60S ribosomal protein L27 (Fragment) OS=Mus musculus OX=10090 GN=Rpl27 PE=1 SV=1										Mass: 10441 Score: 22 Matches: 1(0) Sequences: 1(0)		A0A0R4J119	Cytoplasmic FMR1-interacting protein OS=Mus musculus OX=10090 GN=Cyfip1 PE=1 SV=1											Mass: 144824 Score: 18 Matches: 1(0) Sequences: 1(0)
Q9CZX8	40S ribosomal protein S19 OS=Mus musculus OX=10090 GN=Rps19 PE=1 SV=3										Mass: 16076 Score: 30 Matches: 1(0) Sequences: 1(0)		A0A1W2P6F6	Myosin light polypeptide 6 OS=Mus musculus OX=10090 GN=Myl6 PE=1 SV=1										Mass: 16994 Score: 18 Matches: 1(0) Sequences: 1(0)		A0A0X1KG58	B-lymphocyte antigen CD19 OS=Mus musculus OX=10090 GN=Cd19 PE=1 SV=1											Mass: 60040 Score: 18 Matches: 1(0) Sequences: 1(0)
Q3TTY5	Keratin, type II cytoskeletal 2 epidermal OS=Mus musculus OX=10090 GN=Krt2 PE=1 SV=1										Mass: 70880 Score: 29 Matches: 2(0) Sequences: 2(0)		Q3UV17	Keratin, type II cytoskeletal 2 oral OS=Mus musculus OX=10090 GN=Krt76 PE=1 SV=1										Mass: 62806 Score: 18 Matches: 1(0) Sequences: 1(0)		P62309	Small nuclear ribonucleoprotein G OS=Mus musculus OX=10090 GN=Snrpg PE=1 SV=1											Mass: 8490 Score: 18 Matches: 1(0) Sequences: 1(0)
Q9D7S7	60S ribosomal protein L22-like 1 OS=Mus musculus OX=10090 GN=Rpl22l1 PE=1 SV=1										Mass: 14459 Score: 24 Matches: 1(0) Sequences: 1(0)		F6QD74	Cytoplasmic FMR1-interacting protein 2 (Fragment) OS=Mus musculus OX=10090 GN=Cyfip2 PE=1 SV=1										Mass: 109820 Score: 18 Matches: 2(0) Sequences: 2(0)		A0A494BA94	Nucleoside diphosphate kinase OS=Mus musculus OX=10090 GN=Nme4 PE=1 SV=1											Mass: 22501 Score: 18 Matches: 1(0) Sequences: 1(0)
P04104	Keratin, type II cytoskeletal 1 OS=Mus musculus OX=10090 GN=Krt1 PE=1 SV=4										Mass: 65565 Score: 23 Matches: 2(0) Sequences: 2(0)		A0A0X1KG58	B-lymphocyte antigen CD19 OS=Mus musculus OX=10090 GN=Cd19 PE=1 SV=1										Mass: 60040 Score: 18 Matches: 1(0) Sequences: 1(0)		Q3TMX5	Mesencephalic astrocyte-derived neurotrophic factor OS=Mus musculus OX=10090 GN=Manf PE=1 SV=1											Mass: 20375 Score: 14 Matches: 2(0) Sequences: 2(0)
P60867	40S ribosomal protein S20 OS=Mus musculus OX=10090 GN=Rps20 PE=1 SV=1										Mass: 13364 Score: 22 Matches: 1(0) Sequences: 1(0)
Q3UV17	Keratin, type II cytoskeletal 2 oral OS=Mus musculus OX=10090 GN=Krt76 PE=1 SV=1										Mass: 62806 Score: 16 Matches: 2(0) Sequences: 2(0)		OMP fragments were not detected in Sample#2.
Q64288	Olfactory marker protein OS=Mus musculus OX=10090 GN=Omp PE=1 SV=3										Mass: 18855 Score: 10 Matches: 1(0) Sequences: 1(0)
	Original gel for LC/MS
		Myc-OMP-His	●	Myc-OMP-His	●	Myc-OMP-His	●
		CAPN5	（-）	CAPN5	●	CAPN5	●
		Ca2+	（-）	Ca2+	（-）	Ca2+	●
									The right lane demonstrated much weaker signals in the proteins with higher molecular weight.
									These Myc-OMP-His- or CAPN5-His-associated proteins in the fraction might be cleaved by CAPN5-His in the presence of Ca2+.
